# Supplementary material for: Cooperative function of synaptophysin and synapsin in the generation of synaptic vesicle-like clusters in non-neuronal cells
Source: Nat Commun. 2021 Jan 11;12:263. doi: 10.1038/s41467-020-20462-z (PMC7801664; doi:10.1038/s41467-020-20462-z)
Supplement: Supplementary file 2 — Source Data [file 41467_2020_20462_MOESM2_ESM.xlsx]

## Sheet: Figure 3c
	Fluorescence intensities after photobleaching (n = 7 droplets)
	Time (s)	1	2	3	4	5	6	7		Mean	SD
	-4	0.999678	0.996173	0.993294	1.00419	1.00458	0.998533	0.999901		0.9995	0.0040532
	-2	1.00032	1.00383	1.00671	0.995807	0.995416	1.00147	1.0001		1.0005	0.0040532
	0	0	0	0	0	0	0	0		0	0
	2	0.0772666	0.0932655	0.18397	0.133368	0.0937551	0.0707722	0.049202		0.1002	0.0451
	4	0.130991	0.148569	0.302002	0.226988	0.149306	0.117468	0.0866588		0.166	0.0738
	6	0.176414	0.204015	0.383036	0.283295	0.201119	0.154897	0.122982		0.218	0.0882
	8	0.225198	0.254633	0.473538	0.345707	0.236542	0.19626	0.153005		0.2693	0.1077
	10	0.262681	0.279035	0.545804	0.392511	0.270986	0.231565	0.184795		0.3096	0.1218
	12	0.29669	0.319232	0.605918	0.430584	0.30489	0.259893	0.212523		0.3471	0.1321
	14	0.321819	0.365565	0.64488	0.46506	0.331762	0.289434	0.248137		0.381	0.1347
	16	0.359676	0.387564	0.686725	0.498719	0.365693	0.321466	0.275004		0.4135	0.1387
	18	0.389028	0.428615	0.721998	0.518597	0.387202	0.34554	0.294659		0.4408	0.1422
	20	0.415632	0.457831	0.756587	0.550109	0.40414	0.377171	0.318989		0.4686	0.1457
	22	0.441469	0.480792	0.788382	0.554724	0.430517	0.40417	0.350751		0.493	0.1449
	24	0.452314	0.50879	0.80628	0.5908	0.449029	0.436822	0.368346		0.5161	0.1452
	26	0.490159	0.545308	0.813155	0.607321	0.460479	0.450659	0.388642		0.5365	0.1407
	28	0.510313	0.561757	0.827098	0.63137	0.485214	0.473357	0.419856		0.5584	0.1364
	30	0.525718	0.597549	0.81428	0.640226	0.516791	0.50697	0.434099		0.5765	0.124
	32	0.559825	0.600988	0.814782	0.658608	0.517848	0.502942	0.457011		0.5874	0.1202
	34	0.565864	0.62459	0.836805	0.67706	0.525751	0.541304	0.477623		0.607	0.1207
	36	0.575679	0.63328	0.830057	0.691653	0.533424	0.556138	0.500891		0.6173	0.1134
	38	0.58226	0.648563	0.830916	0.691951	0.5312	0.577948	0.517244		0.6257	0.1095
	40	0.581437	0.668575	0.858026	0.710787	0.561868	0.586322	0.52719		0.642	0.1144
	42	0.600421	0.695223	0.848528	0.722213	0.570867	0.599981	0.550534		0.6554	0.1061
	44	0.608945	0.707808	0.859248	0.73424	0.586617	0.625578	0.558867		0.6688	0.1052
	46	0.627458	0.708373	0.854095	0.741734	0.603479	0.632873	0.572442		0.6772	0.0977
	48	0.618026	0.718328	0.875903	0.753031	0.616476	0.638421	0.591557		0.6874	0.1018
	50	0.631661	0.727091	0.893163	0.765726	0.61999	0.659954	0.606984		0.7007	0.103
	52	0.661314	0.755347	0.916146	0.770414	0.610711	0.664268	0.608702		0.7124	0.1101
	54	0.659993	0.755993	0.933097	0.780842	0.624708	0.667124	0.623827		0.7208	0.1119
	56	0.661752	0.763269	0.930602	0.78768	0.648239	0.679509	0.633071		0.7292	0.1064
	58	0.672243	0.762952	0.936145	0.786745	0.65483	0.694654	0.650379		0.7368	0.1025
	60	0.679297	0.772167	0.932675	0.785885	0.661469	0.704379	0.644856		0.7401	0.1004
	62	0.684459	0.786459	0.934227	0.803001	0.667418	0.708078	0.664958		0.7498	0.0985
	64	0.657642	0.791614	0.935747	0.798684	0.673188	0.720578	0.670713		0.7497	0.1002
	66	0.6636	0.806133	0.935677	0.805772	0.689866	0.715968	0.670598		0.7554	0.0992
	68	0.667785	0.821243	0.924635	0.795918	0.697903	0.726843	0.694041		0.7612	0.0912
	70	0.672852	0.830459	0.957805	0.826651	0.701528	0.731762	0.69876		0.7743	0.1022
	72	0.66785	0.833327	0.965799	0.834959	0.699512	0.740863	0.700191		0.7775	0.1059
	74	0.663348	0.838589	0.959623	0.826786	0.702475	0.754018	0.713656		0.7798	0.1021
	76	0.68244	0.855926	0.936067	0.842314	0.70155	0.753313	0.722304		0.7848	0.0945
	78	0.699671	0.864869	0.948217	0.849731	0.710953	0.763181	0.735994		0.7961	0.0931
	80	0.717853	0.896136	0.951281	0.838946	0.721628	0.768667	0.746075		0.8058	0.0915
	82	0.711891	0.885745	0.932469	0.854404	0.709598	0.76272	0.752809		0.8014	0.0889
	84	0.719738	0.904871	0.956005	0.845994	0.686441	0.764273	0.759111		0.8052	0.0996
	86	0.714814	0.908872	0.958191	0.846861	0.673931	0.758919	0.755613		0.8025	0.1048
	88	0.719525	0.931467	0.946881	0.852526	0.674027	0.757339	0.756304		0.8054	0.1061
	90	0.712261	0.928506	0.944848	0.862617	0.682803	0.749551	0.76168		0.806	0.1054
	92	0.726793	0.9354	0.955538	0.859338	0.69751	0.758565	0.772685		0.8151	0.1023
	94	0.71583	0.940062	0.978809	0.874598	0.700141	0.767553	0.773674		0.8215	0.1101
	96	0.716846	0.939347	0.980474	0.86126	0.710507	0.75764	0.782208		0.8212	0.1077
	98	0.723533	0.949817	0.995129	0.872204	0.727163	0.763783	0.795258		0.8324	0.1087
	100	0.696838	0.966695	0.987321	0.873683	0.726492	0.74415	0.79758		0.8275	0.117
	102	0.687415	0.955916	0.973622	0.875013	0.728495	0.740648	0.800113		0.823	0.1138
	104	0.66712	0.959055	0.956623	0.874505	0.720504	0.755986	0.806946		0.8201	0.1144
	106	0.684339	0.963678	0.979385	0.867499	0.715833	0.760941	0.814851		0.8266	0.116
	108	0.675299	0.966689	0.992413	0.876347	0.720974	0.760343	0.811469		0.8291	0.1213
	110	0.663377	0.96045	0.991117	0.880457	0.710989	0.768019	0.815148		0.8271	0.1235
	112	0.678338	0.963234	0.986508	0.878888	0.710913	0.772683	0.828562		0.8313	0.1191
	114	0.700607	0.95452	0.995421	0.873897	0.721592	0.767967	0.830091		0.8349	0.1133
	116	0.685279	0.965602	0.973087	0.882836	0.733094	0.761519	0.830566		0.8331	0.113
	118	0.665454	0.964086	0.97743	0.898286	0.72344	0.772685	0.836991		0.8341	0.1197
	120	0.671461	0.96029	1.00225	0.893496	0.729797	0.780743	0.840251		0.8398	0.1209
	122	0.665079	0.957314	0.978521	0.888193	0.747782	0.785673	0.84613		0.8384	0.1135
	124	0.658476	0.9622	0.987177	0.894631	0.747448	0.793905	0.849483		0.8419	0.1178
	126	0.673449	0.955915	0.978134	0.89362	0.764616	0.783947	0.856549		0.8437	0.1096
	128	0.677863	0.956154	0.961566	0.890688	0.76575	0.790507	0.855007		0.8425	0.1043
	130	0.666116	0.954483	0.958522	0.887675	0.761033	0.791459	0.851934		0.8387	0.1068
	132	0.6477	0.955261	0.950359	0.896709	0.754013	0.799922	0.861389		0.8379	0.1119
	134	0.659228	0.95919	0.939278	0.895321	0.757004	0.799072	0.85817		0.8382	0.107
	136	0.677272	0.947019	0.941773	0.875823	0.756118	0.805755	0.859997		0.8377	0.0984
	138	0.664491	0.947339	0.961759	0.888837	0.748375	0.81743	0.857988		0.8409	0.107
	140	0.676717	0.952677	0.963707	0.879769	0.770199	0.823966	0.855952		0.8461	0.1011
	142	0.668031	0.944117	0.977445	0.880673	0.751794	0.830898	0.865846		0.8455	0.1075
	144	0.655802	0.935902	1.01776	0.884935	0.724881	0.826173	0.860243		0.8437	0.1228
	146	0.657814	0.943205	0.994475	0.879002	0.721078	0.824025	0.854637		0.8392	0.1182
	148	0.689397	0.944067	1.00579	0.878358	0.724904	0.828251	0.861519		0.8475	0.1125
	150	0.715356	0.935528	1.00413	0.875717	0.728408	0.82604	0.858918		0.8492	0.1043
Time constant (s)		22.3724	33.4835	13.8138	22.0721	28.3784	32.2823	42.7928		27.885	9.4458

## Sheet: Figure 3f
		1 min Washout (n=35 cells)				5 min Washout (n=41 cells)				10 min Washout (n=34 cells)
	N (cell#)	No. of droplets	Size of droplets		N (cell#)	No. of droplets	Size of droplets		N (cell#)	No. of droplets	Size of droplets
	1	146.816	0.393896		1	26.823	0.607839		1	34.0133	0.958375
	2	131.927	0.491085		2	45.3766	0.604267		2	32.2141	0.603811
	3	87.4445	0.650118		3	25.6265	0.617023		3	71.0928	0.674826
	4	90.7251	0.348505		4	39.903	0.970063		4	74.2301	0.743407
	5	82.6428	0.544634		5	111.393	0.635556		5	54.9491	1.01681
	6	119.655	0.49243		6	87.2657	0.69575		6	79.125	0.92093
	7	62.2368	0.371333		7	61.8203	0.740284		7	66.1661	0.718143
	8	84.7972	0.383731		8	83.977	1.0126		8	88.3572	0.743803
	9	145.763	0.974769		9	84.5104	0.832408		9	33.4683	0.921191
	10	52.5829	0.300726		10	42.4485	0.45998		10	32.1502	1.486
	11	148.482	0.945766		11	181.205	0.489923		11	42.8311	0.616093
	12	110.84	0.537429		12	46.2459	0.883056		12	90.8073	0.808264
	13	146.708	0.506623		13	78.7024	0.4818		13	70.5863	0.806488
	14	84.3885	0.364557		14	57.3729	0.429		14	22.2777	0.885649
	15	111.567	0.637776		15	85.9607	0.562435		15	57.0934	0.772983
	16	138.088	0.633459		16	62.5234	0.782467		16	18.7287	0.7062
	17	127.972	0.414505		17	42.2326	0.920333		17	72.8118	0.723988
	18	69.0968	0.698824		18	79.6475	0.911429		18	86.8604	0.835482
	19	113.625	0.828173		19	82.9001	0.637463		19	59.6747	0.559821
	20	146.764	0.582936		20	59.3263	0.891		20	48.3624	0.7374
	21	184.401	0.5544		21	92.6782	0.885176		21	53.4774	0.655
	22	162.835	0.446679		22	116.266	0.590099		22	75.8664	0.93225
	23	137.697	0.524548		23	68.9858	0.489419		23	47.5412	0.736443
	24	106.823	0.474486		24	125.421	0.921		24	30.9215	1.6191
	25	82.0369	0.666319		25	123.649	0.409916		25	63.0242	0.996408
	26	167.893	0.821887		26	107.191	0.5082		26	27.9629	0.962156
	27	173.918	0.733485		27	65.8459	0.442962		27	64.7463	0.877622
	28	97.8492	0.507476		28	114.897	0.76065		28	28.1619	0.510269
	29	185.605	0.622761		29	84.3543	0.875471		29	38.0113	0.565337
	30	146.359	0.766785		30	119.914	0.804202		30	36.9755	0.507065
	31	168.888	0.712953		31	75.1768	0.750564		31	44.2818	0.68461
	32	80.2009	0.411661		32	39.5725	0.640971		32	36.5372	0.875531
	33	145.854	0.453839		33	55.7577	0.7161		33	33.5038	1.43979
	34	112.222	0.569839		34	52.5111	0.7425		34	45.9197	1.05828
	35	125.99	0.739237		35	52.8024	0.523368
					36	94.9871	0.618375
					37	146.864	0.573768
					38	151.522	0.635027
					39	93.1493	0.637725
					40	31.9421	0.64733
					41	56.8044	1.13555
Mean		122.306	0.5745			79.4037	0.6945			51.845	0.8429
SEM		6.0668	0.0286			5.5982	0.0278			3.5089	0.0443

## Sheet: Figure 4b
																																												* Data in blue for Blox-plot
		Droplet number (%) after 1,4-BD treatment (n=10 independent experiments)																Droplet number (%) after 2,5-HD treatment (n=10 independent experiments)																Droplet number (%) after 1,6-HD treatment (n=10 independent experiments)
		Time (s)	1	2	3	4	5	6	7	8	9	10		Average	SE			Time (s)	1	2	3	4	5	6	7	8	9	10		Average	SE			Time (s)	1	2	3	4	5	6	7	8	9	10		Average	SE
		-5	97.8723	98.7013	105	100	96.875	100	96.7742	98.1132	95.2381	100		98.8574	0.847			-5	101.961	100	100	98.8235	100	100	94.7368	98.1132	111.111	100		100.475	1.3237			-5	97.9592	100	97.6744	96.9697	91.8919	100	102.222	98.0392	101.961	97.4359		98.4153	0.9345
		0	102.128	101.299	95	100	103.125	100	103.226	101.887	104.762	100		101.143	0.847			0	98.0392	100	100	101.176	100	100	105.263	101.887	88.8889	100		99.5255	1.3237			0	102.041	100	102.326	103.03	108.108	100	97.7778	101.961	98.0392	102.564		101.585	0.9345
		5	89.3617	111.688	95	92.3077	106.25	100	106.452	105.66	85.7143	93.3333		98.5767	2.7385			5	54.902	66.6667	75	70.5882	85.7143	93.75	66.6667	105.66	77.7778	100		79.6726	5.1457			5	20.4082	19.5652	37.2093	48.4848	64.8649	68	57.7778	43.1373	47.0588	51.2821		45.7788	5.2202
		10	68.0851	88.3117	85	84.6154	100	107.143	83.871	90.566	76.1905	86.6667		87.0449	3.4695			10	47.0588	58.3333	75	42.3529	64.2857	62.5	59.6491	56.6038	55.5556	94.8718		61.6211	4.6577			10	4.08163	2.17391	18.6047	30.303	48.6486	16	26.6667	15.6863	19.6078	25.641		20.7414	4.2237
		15	76.5957	88.3117	85	84.6154	93.75	107.143	83.871	90.566	76.1905	73.3333		85.9376	3.1372			15	47.0588	50	75	37.6471	64.2857	43.75	42.1053	45.283	55.5556	74.359		53.5044	4.2366			15	4.08163	0	4.65116	36.3636	32.4324	8	17.7778	7.84314	19.6078	10.2564		14.1014	3.8804
		20	80.8511	77.9221	80	84.6154	96.875	107.143	80.6452	83.0189	76.1905	66.6667		83.3928	3.5505			20	43.1373	50	87.5	30.5882	57.1429	43.75	45.614	37.7358	55.5556	61.5385		51.2562	4.9868			20	0	0	0	24.2424	32.4324	0	8.88889	0	7.84314	5.12821		7.8535	3.6356
		25	76.5957	77.9221	80	84.6154	93.75	92.8571	70.9677	75.4717	76.1905	66.6667		79.5037	2.7558			25	43.1373	50	87.5	25.8824	64.2857	43.75	38.5965	33.9623	44.4444	46.1538		47.7712	5.4379			25	0	0	0	24.2424	10.8108	0	0	0	3.92157	0		3.8975	2.5123
		30	72.3404	64.9351	70	84.6154	93.75	85.7143	64.5161	67.9245	76.1905	66.6667		74.6653	3.2005			30	39.2157	50	87.5	23.5294	64.2857	43.75	38.5965	33.9623	33.3333	46.1538		46.0327	5.7627			30	0	0	0	18.1818	16.2162	0	0	0	3.92157	0		3.832	2.2659
		35	72.3404	57.1429	70	76.9231	93.75	85.7143	61.2903	60.3774	76.1905	66.6667		72.0395	3.6606			35	39.2157	50	62.5	21.1765	57.1429	37.5	38.5965	33.9623	22.2222	41.0256		40.3342	4.237			35	0	0	0	12.1212	27.027	0	0	0	3.92157	0		4.307	2.8033
		40	63.8298	54.5455	70	61.5385	84.375	71.4286	51.6129	52.8302	76.1905	66.6667		65.3018	3.3645			40	39.2157	50	75	23.5294	57.1429	37.5	35.0877	30.1887	22.2222	41.0256		41.0912	5.08			40	0	0	0	0	10.8108	0	0	0	0	0		1.0811	1.0811
		45	46.8085	46.7532	70	61.5385	75	57.1429	48.3871	41.5094	76.1905	66.6667		58.9997	4.0254			45	35.2941	41.6667	62.5	18.8235	57.1429	37.5	35.0877	30.1887	11.1111	41.0256		37.034	4.8851			45	0	0	0	0	10.8108	0	0	0	0	0		1.0811	1.0811
		50	42.5532	46.7532	70	61.5385	81.25	50	45.1613	49.0566	76.1905	53.3333		57.5837	4.3741			50	35.2941	33.3333	62.5	16.4706	50	31.25	28.0702	30.1887	11.1111	41.0256		33.9244	4.7236			50	0	0	0	0	10.8108	0	0	0	0	0		1.0811	1.0811
		55	38.2979	38.961	65	53.8462	78.125	50	38.7097	41.5094	76.1905	53.3333		53.3973	4.7968			55	31.3725	33.3333	37.5	16.4706	50	18.75	24.5614	30.1887	0	41.0256		28.3202	4.4744			55	0	0	0	0	5.40541	0	0	0	0	0		0.5405	0.5405
		60	34.0426	38.961	60	53.8462	65.625	50	41.9355	41.5094	76.1905	53.3333		51.5443	4.1443			60	31.3725	41.6667	37.5	16.4706	42.8571	18.75	24.5614	30.1887	0	38.4615		28.1829	4.2653			60	0	0	0	0	5.40541	0	0	0	0	0		0.5405	0.5405
		65	29.7872	33.7662	60	53.8462	65.625	42.8571	45.1613	37.7358	76.1905	53.3333		49.8303	4.6579			65	23.5294	25	37.5	16.4706	42.8571	18.75	24.5614	26.4151	0	38.4615		25.3545	3.9388			65	0	0	0	0	5.40541	0	0	0	0	0		0.5405	0.5405
		70	29.7872	28.5714	60	53.8462	65.625	50	41.9355	37.7358	76.1905	53.3333		49.7025	4.8743			70	27.451	33.3333	50	18.8235	42.8571	12.5	17.5439	30.1887	0	38.4615		27.1159	4.7815			70	0	0	0	0	5.40541	0	0	0	0	0		0.5405	0.5405
		75	29.7872	28.5714	60	53.8462	65.625	50	41.9355	37.7358	66.6667	53.3333		48.7501	4.3658			75	23.5294	33.3333	25	16.4706	50	12.5	17.5439	30.1887	0	33.3333		24.1899	4.341			75	0	0	0	0	5.40541	0	0	0	0	0		0.5405	0.5405
		80	29.7872	28.5714	60	53.8462	65.625	50	41.9355	37.7358	66.6667	53.3333		48.7501	4.3658			80	23.5294	33.3333	12.5	16.4706	50	12.5	17.5439	30.1887	0	28.2051		22.4271	4.3887			80	0	0	0	0	5.40541	0	0	0	0	0		0.5405	0.5405
		85	29.7872	25.974	65	61.5385	56.25	42.8571	41.9355	37.7358	66.6667	53.3333		48.1078	4.5978			85	23.5294	41.6667	0	14.1176	50	6.25	17.5439	30.1887	0	25.641		20.8937	5.3117			85	0	0	0	0	5.40541	0	0	0	0	0		0.5405	0.5405
		90	29.7872	25.974	55	61.5385	62.5	42.8571	41.9355	37.7358	66.6667	53.3333		47.7328	4.4773			90	23.5294	25	0	9.41176	50	0	17.5439	22.6415	0	23.0769		17.1203	4.9319			90	0	0	0	0	5.40541	0	0	0	0	0		0.5405	0.5405
		95	29.7872	20.7792	60	61.5385	56.25	50	41.9355	37.7358	66.6667	53.3333		47.8026	4.703			95	23.5294	25	0	14.1176	42.8571	0	17.5439	15.0943	0	20.5128		15.8655	4.2868			95	0	0	0	0	5.40541	0	0	0	0	0		0.5405	0.5405
		100	29.7872	23.3766	65	61.5385	53.125	42.8571	38.7097	37.7358	76.1905	53.3333		48.1654	5.2468			100	23.5294	25	0	11.7647	42.8571	0	17.5439	15.0943	0	20.5128		15.6302	4.3039			100	0	0	0	0	0	0	0	0	0	0		0	0
		105	25.5319	20.7792	60	61.5385	53.125	42.8571	38.7097	37.7358	66.6667	53.3333		46.0277	4.8938			105	23.5294	16.6667	0	9.41176	35.7143	0	17.5439	11.3208	0	20.5128		13.47	3.7086			105	0	0	0	0	0	0	0	0	0	0		0	0
		110	29.7872	18.1818	60	61.5385	53.125	50	35.4839	37.7358	66.6667	53.3333		46.5852	4.9411			110	19.6078	16.6667	0	9.41176	35.7143	0	17.5439	11.3208	0	23.0769		13.3342	3.677			110	0	0	0	0	0	0	0	0	0	0		0	0
		115	29.7872	15.5844	60	61.5385	53.125	42.8571	41.9355	37.7358	66.6667	53.3333		46.2564	5.0012			115	19.6078	8.33333	0	11.7647	35.7143	0	17.5439	11.3208	0	15.3846		11.9669	3.5093			115	0	0	0	0	0	0	0	0	0	0		0	0
		120	29.7872	15.5844	55	61.5385	56.25	42.8571	41.9355	33.9623	66.6667	53.3333		45.6915	5.0185			120	19.6078	16.6667	0	11.7647	28.5714	0	17.5439	11.3208	0	15.3846		12.086	3.0348			120	0	0	0	0	0	0	0	0	0	0		0	0
		125	25.5319	18.1818	55	53.8462	53.125	42.8571	38.7097	37.7358	66.6667	53.3333		44.4988	4.6854			125	23.5294	16.6667	0	9.41176	35.7143	0	17.5439	11.3208	0	17.9487		13.2135	3.6631			125	0	0	0	0	0	0	0	0	0	0		0	0
		130	25.5319	15.5844	65	46.1538	50	42.8571	35.4839	33.9623	66.6667	53.3333		43.4573	5.1669			130	19.6078	0	0	9.41176	35.7143	0	17.5439	11.3208	0	12.8205		10.6419	3.6763			130	0	0	0	0	0	0	0	0	0	0		0	0
		135	25.5319	12.987	65	46.1538	50	35.7143	38.7097	37.7358	66.6667	53.3333		43.1833	5.2858			135	15.6863	16.6667	0	7.05882	28.5714	0	17.5439	11.3208	0	12.8205		10.9668	2.9582			135	0	0	0	0	0	0	0	0	0	0		0	0
		140	25.5319	12.987	65	46.1538	50	35.7143	38.7097	30.1887	66.6667	53.3333		42.4285	5.4243			140	19.6078	8.33333	0	9.41176	35.7143	0	17.5439	11.3208	0	12.8205		11.4752	3.4984			140	0	0	0	0	0	0	0	0	0	0		0	0
		145	29.7872	12.987	65	46.1538	46.875	35.7143	35.4839	33.9623	66.6667	53.3333		42.5964	5.2077			145	11.7647	8.33333	0	9.41176	28.5714	0	17.5439	11.3208	0	12.8205		9.9766	2.824			145	0	0	0	0	0	0	0	0	0	0		0	0
		150	29.7872	15.5844	60	53.8462	46.875	35.7143	38.7097	33.9623	66.6667	53.3333		43.4479	4.9057			150	15.6863	0	0	7.05882	21.4286	0	17.5439	11.3208	0	15.3846		8.8423	2.6788			150	0	0	0	0	0	0	0	0	0	0		0	0
		155	29.7872	12.987	65	46.1538	50	42.8571	38.7097	33.9623	66.6667	53.3333		43.9457	5.1385			155	11.7647	0	0	9.41176	14.2857	0	17.5439	11.3208	0	17.9487		8.2276	2.3857			155	0	0	0	0	0	0	0	0	0	0		0	0
		160	29.7872	12.987	60	46.1538	46.875	35.7143	32.2581	30.1887	57.1429	53.3333		40.444	4.6707			160	15.6863	0	0	9.41176	21.4286	0	17.5439	11.3208	0	15.3846		9.0776	2.6717			160	0	0	0	0	0	0	0	0	0	0		0	0
		165	29.7872	12.987	60	46.1538	53.125	35.7143	35.4839	30.1887	57.1429	53.3333		41.3916	4.751			165	15.6863	0	0	9.41176	21.4286	0	17.5439	11.3208	0	12.8205		8.8212	2.6162			165	0	0	0	0	0	0	0	0	0	0		0	0
		170	29.7872	15.5844	60	53.8462	46.875	50	35.4839	30.1887	66.6667	53.3333		44.1765	5.0227			170	7.84314	0	0	4.70588	21.4286	0	17.5439	11.3208	0	15.3846		7.8227	2.5896			170	0	0	0	0	0	0	0	0	0	0		0	0
		175	29.7872	12.987	60	61.5385	43.75	50	35.4839	33.9623	66.6667	53.3333		44.7509	5.3041			175	11.7647	0	0	7.05882	21.4286	0	17.5439	11.3208	0	15.3846		8.4501	2.5949			175	0	0	0	0	0	0	0	0	0	0		0	0
		180	29.7872	10.3896	60	61.5385	43.75	50	35.4839	33.9623	57.1429	53.3333		43.5388	5.1233			180	11.7647	0	0	9.41176	14.2857	0	17.5439	11.3208	0	12.8205		7.7147	2.2015			180	0	0	0	0	0	0	0	0	0	0		0	0
		185	34.0426	18.1818	60	61.5385	46.875	42.8571	32.2581	30.1887	57.1429	53.3333		43.6418	4.6261			185	11.7647	8.33333	0	7.05882	7.14286	0	17.5439	11.3208	0	12.8205		7.5985	1.9196			185	0	0	0	0	0	0	0	0	0	0		0	0
		190	29.7872	15.5844	60	61.5385	50	42.8571	32.2581	30.1887	57.1429	53.3333		43.269	4.9368			190	11.7647	0	0	9.41176	7.14286	0	17.5439	11.3208	0	12.8205		7.0004	2.077			190	0	0	0	0	0	0	0	0	0	0		0	0
		195	34.0426	18.1818	60	53.8462	50	42.8571	29.0323	33.9623	57.1429	46.6667		42.5732	4.2691			195	11.7647	0	0	7.05882	7.14286	0	17.5439	11.3208	0	15.3846		7.0216	2.1573			195	0	0	0	0	0	0	0	0	0	0		0	0
		200	34.0426	15.5844	60	61.5385	53.125	42.8571	32.2581	33.9623	66.6667	46.6667		44.6701	5.066			200	7.84314	0	0	7.05882	7.14286	0	17.5439	11.3208	0	15.3846		6.6294	2.0963			200	0	0	0	0	0	0	0	0	0	0		0	0
		205	34.0426	18.1818	65	53.8462	50	42.8571	38.7097	30.1887	66.6667	53.3333		45.2826	4.881			205	7.84314	8.33333	0	7.05882	14.2857	0	17.5439	11.3208	0	15.3846		8.177	2.0786			205	0	0	0	0	0	0	0	0	0	0		0	0
		210	34.0426	18.1818	60	61.5385	50	42.8571	35.4839	30.1887	57.1429	46.6667		43.6102	4.4824			210	11.7647	0	0	7.05882	14.2857	0	17.5439	11.3208	0	15.3846		7.7358	2.2767			210	0	0	0	0	0	0	0	0	0	0		0	0
		215	29.7872	18.1818	60	61.5385	50	42.8571	35.4839	30.1887	57.1429	46.6667		43.1847	4.6019			215	11.7647	0	0	7.05882	14.2857	0	17.5439	11.3208	0	15.3846		7.7358	2.2767			215	0	0	0	0	0	0	0	0	0	0		0	0
		220	29.7872	18.1818	60	61.5385	56.25	42.8571	35.4839	30.1887	57.1429	46.6667		43.8097	4.7449			220	7.84314	0	0	7.05882	7.14286	0	17.5439	11.3208	0	12.8205		6.373	1.9903			220	0	0	0	0	0	0	0	0	0	0		0	0
		225	34.0426	18.1818	65	61.5385	46.875	42.8571	38.7097	37.7358	66.6667	46.6667		45.8274	4.8058			225	7.84314	0	0	7.05882	7.14286	0	17.5439	11.3208	0	12.8205		6.373	1.9903			225	0	0	0	0	0	0	0	0	0	0		0	0
		230	34.0426	18.1818	65	61.5385	56.25	42.8571	38.7097	30.1887	66.6667	46.6667		46.0102	5.1261			230	11.7647	0	0	7.05882	7.14286	0	17.5439	11.3208	0	12.8205		6.7652	2.0599			230	0	0	0	0	0	0	0	0	0	0		0	0
		235	34.0426	18.1818	60	61.5385	50	42.8571	41.9355	30.1887	57.1429	46.6667		44.2554	4.398			235	7.84314	0	0	7.05882	7.14286	0	17.5439	11.3208	0	12.8205		6.373	1.9903			235	0	0	0	0	0	0	0	0	0	0		0	0
		240	34.0426	20.7792	60	69.2308	62.5	42.8571	38.7097	30.1887	66.6667	46.6667		47.1641	5.2852			240	7.84314	0	0	7.05882	7.14286	0	17.5439	11.3208	0	12.8205		6.373	1.9903			240	0	0	0	0	0	0	0	0	0	0		0	0
		245	29.7872	20.7792	60	69.2308	65.625	42.8571	38.7097	30.1887	57.1429	46.6667		46.0987	5.2252			245	7.84314	0	0	7.05882	14.2857	0	17.5439	11.3208	0	12.8205		7.0873	2.1433			245	0	0	0	0	0	0	0	0	0	0		0	0
		250	29.7872	18.1818	60	61.5385	56.25	42.8571	41.9355	30.1887	57.1429	46.6667		44.4548	4.6623			250	7.84314	0	0	7.05882	14.2857	0	17.5439	11.3208	0	15.3846		7.3437	2.233			250	0	0	0	0	0	0	0	0	0	0		0	0
		255	29.7872	20.7792	60	69.2308	50	42.8571	41.9355	30.1887	57.1429	46.6667		44.8588	4.7593			255	11.7647	0	0	7.05882	7.14286	0	17.5439	11.3208	0	10.2564		6.5087	1.991			255	0	0	0	0	0	0	0	0	0	0		0	0
		260	29.7872	20.7792	60	69.2308	56.25	42.8571	35.4839	33.9623	57.1429	46.6667		45.216	4.8574			260	11.7647	0	0	7.05882	14.2857	0	17.5439	11.3208	0	12.8205		7.4794	2.194			260	0	0	0	0	0	0	0	0	0	0		0	0
		265	34.0426	25.974	60	61.5385	53.125	42.8571	41.9355	33.9623	57.1429	46.6667		45.7244	3.8404			265	11.7647	0	0	7.05882	7.14286	0	17.5439	11.3208	0	12.8205		6.7652	2.0599			265	0	0	0	0	0	0	0	0	0	0		0	0
		270	34.0426	23.3766	60	61.5385	53.125	42.8571	41.9355	30.1887	57.1429	46.6667		45.0873	4.1308			270	11.7647	0	0	7.05882	7.14286	0	17.5439	11.3208	0	15.3846		7.0216	2.1573			270	0	0	0	0	0	0	0	0	0	0		0	0
		275	34.0426	25.974	60	61.5385	59.375	42.8571	41.9355	33.9623	57.1429	46.6667		46.3494	4.0208			275	11.7647	0	0	7.05882	14.2857	0	17.5439	11.3208	0	12.8205		7.4794	2.194			275	0	0	0	0	0	0	0	0	0	0		0	0
		280	34.0426	20.7792	65	69.2308	59.375	42.8571	38.7097	33.9623	57.1429	46.6667		46.7766	4.9274			280	7.84314	0	0	7.05882	0	0	17.5439	11.3208	0	12.8205		5.6587	2.0855			280	0	0	0	0	0	0	0	0	0	0		0	0
		285	34.0426	20.7792	60	61.5385	59.375	42.8571	45.1613	30.1887	57.1429	46.6667		45.7752	4.4473			285	7.84314	0	0	7.05882	7.14286	0	17.5439	11.3208	0	15.3846		6.6294	2.0963			285	0	0	0	0	0	0	0	0	0	0		0	0
		290	34.0426	20.7792	60	61.5385	59.375	42.8571	45.1613	30.1887	57.1429	46.6667		45.7752	4.4473			290	11.7647	0	0	4.70588	7.14286	0	17.5439	11.3208	0	12.8205		6.5299	2.0696			290	0	0	0	0	0	0	0	0	0	0		0	0
		295	29.7872	18.1818	60	61.5385	59.375	50	41.9355	33.9623	57.1429	46.6667		45.859	4.6606			295	11.7647	0	0	4.70588	7.14286	0	17.5439	11.3208	0	15.3846		6.7863	2.1697			295	0	0	0	0	0	0	0	0	0	0		0	0
		300	34.0426	23.3766	55	61.5385	56.25	35.7143	41.9355	30.1887	57.1429	46.6667		44.1856	4.145			300	11.7647	0	0	4.70588	7.14286	0	17.5439	11.3208	0	12.8205		6.5299	2.0696			300	0	0	0	0	0	0	0	0	0	0		0	0

## Sheet: Figure 4c
		Droplet intensity (%) after 1,4-BD treatment (n=10 independent experiments)																Droplet intensity (%) after 2,5-HD treatment (n=10 independent experiments)																Droplet intensity (%) after 1,6-HD treatment (n=10 independent experiments)
		Time (s)	1	2	3	4	5	6	7	8	9	10		Average	SE			Time (s)	1	2	3	4	5	6	7	8	9	10		Average	SE			Time (s)	1	2	3	4	5	6	7	8	9	10		Average	SE
		-5	99.0669	100.141	100.795	100.129	99.5849	100.371	97.6534	98.5905	99.5978	100.599		99.6529	0.3102			-5	100.649	99.5049	99.7288	98.5954	100.193	100.151	97.2512	98.1054	101.99	100.216		99.6383	0.4297			-5	99.3194	100.006	98.6857	99.6564	99.0346	99.6402	100.474	98.3406	101.142	98.8017		99.5101	0.2727
		0	100.933	99.859	99.2053	99.8706	100.415	99.6287	102.347	101.409	100.402	99.4007		100.347	0.3102			0	99.3513	100.495	100.271	101.405	99.8074	99.8495	102.749	101.895	98.0104	99.784		100.362	0.4297			0	100.681	99.994	101.314	100.344	100.965	100.36	99.5256	101.659	98.8575	101.198		100.49	0.2727
		5	94.9836	102.055	101.221	105.082	104.497	99.4856	100.826	99.8935	112.463	101.298		102.181	1.4428			5	79.9553	88.5994	81.9258	81.008	93.1036	100.616	71.7311	102.554	69.7458	100.435		86.9673	3.7855			5	28.3293	14.1328	35.2928	79.2549	75.3562	52.3058	34.8296	24.8479	38.9748	57.5297		44.0854	6.805
		10	84.7828	102.26	105.363	104.101	107.155	105.571	77.0361	99.2621	118.759	101.418		100.571	3.7164			10	68.601	78.3069	63.0712	61.0014	77.8662	81.1907	62.544	67.7505	37.3434	85.9897		68.3665	4.4009			10	9.88565	2.10988	6.79131	54.7309	39.4074	13.1088	8.27984	4.25613	19.3622	15.7467		17.3679	5.335
		15	87.927	98.4465	104.356	99.789	106.489	103.066	77.5334	99.8275	117.068	93.0144		98.7517	3.4124			15	61.3984	73.248	51.4808	53.2552	71.8329	58.2282	53.4763	62.649	22.9789	69.6233		57.8171	4.5993			15	1.79267	0	0.343397	40.0526	26.2473	1.29177	4.53625	0.667976	10.354	4.07316		8.9359	4.2745
		20	88.0298	93.6926	105.176	97.4029	106.372	100.317	71.6166	94.7283	114.373	88.2348		95.9944	3.7643			20	58.1748	67.6549	45.3023	46.008	65.9164	46.2893	52.4969	58.6709	15.2229	55.851		51.1587	4.7085			20	0	0	0	29.2333	16.6671	0	0.662971	0	3.1058	1.24051		5.091	3.1355
		25	89.0112	86.9773	103.839	89.543	104.148	96.7083	65.9909	91.0713	111.28	83.4089		92.1978	4.045			25	56.169	65.2839	41.8335	41.0146	62.6107	39.64	47.1847	57.1559	10.375	47.6601		46.8928	4.9706			25	0	0	0	17.5231	9.92728	0	0	0	0.853169	0		2.8304	1.9039
		30	88.4567	79.921	102.904	80.2332	101.778	90.3519	59.314	80.6972	111.196	79.9859		87.4839	4.7366			30	51.4144	61.2763	35.6512	37.9107	59.1714	33.9302	42.5187	51.8125	6.38861	43.7727		42.3847	4.9929			30	0	0	0	9.37355	6.09496	0	0	0	0.433926	0		1.5902	1.0536
		35	85.183	72.2976	100.538	69.3015	99.551	78.9256	53.2112	69.5748	102.954	79.1467		81.0683	5.1081			35	50.7204	56.8757	32.8166	33.6251	53.1675	30.87	38.9061	49.839	4.46096	37.4771		38.8759	4.8344			35	0	0	0	2.09392	3.75807	0	0	0	0.187657	0		0.604	0.4068
		40	81.9214	64.3584	99.68	59.0949	96.59	67.1775	48.6633	62.8723	102.162	79.5875		76.2108	5.9024			40	48.8675	53.5849	25.5633	28.6187	48.2719	26.5828	34.1408	46.33	3.20821	31.9298		34.7098	4.7876			40	0	0	0	0	2.25379	0	0	0	0	0		0.2254	0.2254
		45	78.455	55.1137	98.9517	53.3629	93.3506	60.5798	46.3639	56.5717	104.039	78.4322		72.522	6.6225			45	45.5675	49.3255	22.3088	24.1453	42.1802	22.6016	33.1921	42.9658	1.3958	24.6792		30.8362	4.631			45	0	0	0	0	1.72937	0	0	0	0	0		0.1729	0.1729
		50	72.1126	46.1233	98.3254	47.1037	90.2206	54.3269	43.3217	54.2935	100.447	72.5846		67.8859	6.9945			50	43.8722	46.665	17.6776	19.6701	34.153	19.8841	30.482	44.0351	1.18401	21.5165		27.9139	4.5999			50	0	0	0	0	1.62405	0	0	0	0	0		0.1624	0.1624
		55	68.3002	37.9972	97.8456	41.4118	88.1438	48.5721	40.1611	47.7952	98.6704	74.5312		64.3429	7.684			55	43.1416	42.9494	12.8041	16.4306	28.2795	16.844	26.5182	39.1845	0	16.9584		24.311	4.5205			55	0	0	0	0	1.1276	0	0	0	0	0		0.1128	0.1128
		60	63.7315	32.7026	95.4949	38.8208	84.3376	43.54	38.8258	47.8004	96.8583	73.3823		61.5494	7.7757			60	40.4603	37.4404	7.58904	13.0547	21.6147	14.7628	26.0405	40.3349	0	14.9042		21.6201	4.4781			60	0	0	0	0	1.04791	0	0	0	0	0		0.1048	0.1048
		65	62.051	29.6475	94.4777	35.3026	81.4605	38.7203	35.9652	42.9952	91.2835	70.2359		58.214	7.857			65	39.7723	31.8932	6.50545	10.9456	17.2698	13.1789	24.5884	35.6416	0	10.7897		19.0585	4.206			65	0	0	0	0	0.739027	0	0	0	0	0		0.0739	0.0739
		70	57.9727	25.514	93.868	31.2251	80.7957	37.5155	33.6779	40.2813	86.8289	68.58		55.6259	8.021			70	37.3871	25.8268	4.29831	8.30955	13.5253	10.4325	22.5019	35.6059	0	10.784		16.8671	4.0682			70	0	0	0	0	0.494638	0	0	0	0	0		0.0495	0.0495
		75	53.099	23.2311	94.0041	28.7274	77.993	34.3047	31.8588	38.8062	88.2735	65.838		53.6136	8.2896			75	35.5793	21.9761	1.40645	6.67244	9.11055	6.90566	22.5046	32.539	0	8.32547		14.502	4.0243			75	0	0	0	0	0.320616	0	0	0	0	0		0.0321	0.0321
		80	53.589	20.6054	94.1768	27.5077	76.4833	31.3709	30.9607	36.4844	86.8283	64.1345		52.2141	8.4558			80	33.9738	17.9954	0.558547	5.68887	7.8778	4.78214	19.8132	31.1242	0	7.43168		12.9246	3.8611			80	0	0	0	0	0.286399	0	0	0	0	0		0.0286	0.0286
		85	51.0233	17.9483	95.3885	25.8325	72.7173	29.8275	29.3452	37.6681	87.1727	63.187		51.011	8.6408			85	31.815	13.4479	0	4.52041	7.62453	2.25899	19.4514	29.7691	0	6.46701		11.5354	3.7304			85	0	0	0	0	0.381665	0	0	0	0	0		0.0382	0.0382
		90	46.4942	16.0222	94.3442	24.727	71.3676	28.4821	27.7517	33.6505	86.8867	61.7956		49.1522	8.7853			90	30.6929	8.40176	0	2.99506	7.32923	0	19.0217	27.118	0	5.31956		10.0878	3.6258			90	0	0	0	0	0.257721	0	0	0	0	0		0.0258	0.0258
		95	45.3918	13.3924	94.997	22.6381	70.8098	28.8918	27.5791	34.1424	82.0673	59.587		47.9497	8.7214			95	29.0681	7.43464	0	3.18894	5.13714	0	18.8966	24.5527	0	4.96555		9.3244	3.4188			95	0	0	0	0	0.25392	0	0	0	0	0		0.0254	0.0254
		100	43.8169	13.036	95.3839	21.6803	67.8511	27.9413	27.3341	32.2269	85.218	61.7015		47.619	8.9577			100	26.3974	4.52645	0	3.17019	4.7538	0	19.1418	22.2571	0	4.7456		8.4992	3.1831			100	0	0	0	0	0	0	0	0	0	0		0	0
		105	40.2042	12.2451	93.0844	19.9647	67.2559	26.9367	25.9002	31.9629	79.404	57.3096		45.4268	8.6439			105	24.5212	2.59657	0	2.08583	4.0697	0	18.4312	19.5367	0	4.52732		7.5769	2.9754			105	0	0	0	0	0	0	0	0	0	0		0	0
		110	38.9312	10.581	95.0387	19.2262	66.1291	25.54	24.6161	31.5198	83.2388	58.8892		45.371	9.1078			110	23.1813	2.24969	0	1.61057	3.76657	0	17.3526	17.2008	0	4.82944		7.0191	2.7625			110	0	0	0	0	0	0	0	0	0	0		0	0
		115	39.433	10.3797	94.7768	17.889	66.152	24.0835	25.2818	30.6507	81.1292	55.8598		44.5635	9.0328			115	21.2311	1.33881	0	2.13064	3.30152	0	17.6198	16.3822	0	4.2038		6.6208	2.6377			115	0	0	0	0	0	0	0	0	0	0		0	0
		120	38.0355	8.37037	93.9722	16.8397	64.9756	22.8301	22.4652	29.5542	77.3819	56.0658		43.0491	9.0378			120	19.2893	1.56963	0	2.15303	2.29614	0	17.2677	16.5397	0	3.96958		6.3085	2.5254			120	0	0	0	0	0	0	0	0	0	0		0	0
		125	36.4138	9.75988	92.6486	16.5696	62.5387	22.3708	23.52	28.6248	78.1741	54.7634		42.5384	8.8686			125	18.6441	1.21208	0	1.79711	2.5781	0	17.211	13.8286	0	4.03062		5.9302	2.3827			125	0	0	0	0	0	0	0	0	0	0		0	0
		130	37.071	7.73659	94.1175	16.223	62.7062	22.9556	22.0526	26.9211	75.6001	52.2912		41.7675	8.9629			130	16.8338	0	0	1.73294	2.63508	0	17.1348	14.7979	0	3.40771		5.6542	2.3519			130	0	0	0	0	0	0	0	0	0	0		0	0
		135	35.8589	7.81972	94.6663	15.5539	61.6	22.0723	21.041	24.1828	76.2016	52.9005		41.1897	9.1282			135	15.507	1.43264	0	1.55857	1.80035	0	16.783	12.5049	0	3.62096		5.3207	2.1506			135	0	0	0	0	0	0	0	0	0	0		0	0
		140	36.1882	7.99847	95.059	15.286	61.8748	21.5297	20.9654	24.3123	79.4032	49.8718		41.2489	9.2757			140	14.8171	0.6436	0	1.76174	2.25881	0	16.9929	13.4195	0	2.78798		5.2682	2.1788			140	0	0	0	0	0	0	0	0	0	0		0	0
		145	35.828	7.67172	95.8072	14.9497	60.7425	20.877	20.2607	22.6494	76.1078	50.9444		40.5838	9.2564			145	13.1205	0.465263	0	1.6059	1.4845	0	16.5106	12.105	0	2.64788		4.794	2.0371			145	0	0	0	0	0	0	0	0	0	0		0	0
		150	35.3554	7.89135	93.476	14.434	60.7307	18.5889	20.4455	21.8998	75.7979	49.2191		39.7839	9.147			150	12.8606	0	0	1.2315	1.22649	0	16.4269	12.2273	0	2.99309		4.6966	2.0443			150	0	0	0	0	0	0	0	0	0	0		0	0
		155	35.2668	7.13468	94.2684	14.754	59.3577	18.1633	19.69	22.174	75.8091	48.2707		39.4889	9.1983			155	11.723	0	0	1.62058	0.922565	0	16.0802	12.4524	0	2.91983		4.5719	1.9834			155	0	0	0	0	0	0	0	0	0	0		0	0
		160	35.5264	7.45616	94.1762	14.7293	58.1852	18.068	19.3875	20.4977	72.7126	46.8248		38.7564	9.0498			160	11.1676	0	0	1.67138	1.34663	0	14.7305	11.611	0	2.7826		4.331	1.8297			160	0	0	0	0	0	0	0	0	0	0		0	0
		165	36.0835	7.7966	93.2352	14.2744	57.0756	18.4465	19.5376	20.0079	72.7589	45.4825		38.4699	8.9458			165	10.2033	0	0	1.5434	1.66634	0	16.0468	10.9235	0	2.51906		4.2902	1.851			165	0	0	0	0	0	0	0	0	0	0		0	0
		170	33.9713	7.95162	93.8051	13.4216	56.8116	17.8632	19.2432	19.6532	77.7557	46.2167		38.6693	9.2669			170	8.93724	0	0	1.26019	1.55242	0	15.9575	10.4175	0	2.53454		4.0659	1.7893			170	0	0	0	0	0	0	0	0	0	0		0	0
		175	35.5682	7.03473	93.6647	13.2997	56.0354	17.549	20.7664	19.9238	73.0568	43.3041		38.0203	9.0048			175	9.05311	0	0	1.36806	1.24035	0	15.4435	10.1995	0	2.52247		3.9827	1.7501			175	0	0	0	0	0	0	0	0	0	0		0	0
		180	35.8323	6.62085	92.5637	13.4045	55.2314	18.0915	20.6618	19.1407	72.689	43.3337		37.757	8.9146			180	8.33665	0	0	1.6995	0.898071	0	14.9912	9.85935	0	2.35375		3.8138	1.684			180	0	0	0	0	0	0	0	0	0	0		0	0
		185	36.4963	8.06059	92.7437	13.4613	55.3349	18.1455	20.4495	18.7003	74.0293	42.9146		38.0336	8.9412			185	7.86378	0.603302	0	1.37563	0.505535	0	15.0908	9.44863	0	2.14039		3.7028	1.6628			185	0	0	0	0	0	0	0	0	0	0		0	0
		190	34.2539	8.24787	93.4017	12.9938	55.333	17.9734	19.8397	18.1461	71.9061	43.5848		37.568	8.9432			190	7.53862	0	0	1.63786	0.219357	0	14.4702	8.99119	0	2.09441		3.4952	1.6056			190	0	0	0	0	0	0	0	0	0	0		0	0
		195	34.0839	7.81024	91.6191	12.0109	54.8457	17.7216	19.3176	17.7821	75.6673	42.3608		37.3219	9.0451			195	6.98424	0	0	1.31908	0.363502	0	14.0873	8.73496	0	2.63629		3.4125	1.5488			195	0	0	0	0	0	0	0	0	0	0		0	0
		200	34.509	8.21947	91.8621	12.267	53.3383	16.6153	20.1505	17.5781	76.1468	41.9345		37.2621	9.0405			200	6.73817	0	0	1.12772	0.65303	0	14.9693	9.15299	0	2.37874		3.502	1.6261			200	0	0	0	0	0	0	0	0	0	0		0	0
		205	35.4974	8.91466	91.6908	11.6348	54.5	17.23	20.1469	16.4352	72.7783	41.6102		37.0438	8.9012			205	6.42141	0.422691	0	1.3091	0.800947	0	13.8493	7.92154	0	2.34298		3.3068	1.4699			205	0	0	0	0	0	0	0	0	0	0		0	0
		210	35.141	8.5134	89.3114	11.6377	52.7972	16.6803	20.9959	17.8203	70.5752	40.5852		36.4058	8.575			210	6.16494	0	0	1.34941	0.789308	0	14.7557	8.92306	0	2.40836		3.4391	1.5823			210	0	0	0	0	0	0	0	0	0	0		0	0
		215	34.4633	8.36507	89.7686	12.0006	53.6659	17.9159	19.2658	16.273	73.9746	40.5892		36.6282	8.8195			215	6.07515	0	0	1.3567	0.805651	0	14.5145	7.97393	0	2.3149		3.3041	1.5269			215	0	0	0	0	0	0	0	0	0	0		0	0
		220	34.1496	8.03195	90.8034	11.5632	51.4932	17.5425	19.267	15.8263	69.4789	37.2583		35.5414	8.6758			220	5.44666	0	0	1.2854	0.545915	0	14.8546	7.78322	0	2.32655		3.2242	1.5431			220	0	0	0	0	0	0	0	0	0	0		0	0
		225	33.2367	8.52021	90.632	11.8613	49.4638	17.5354	18.6995	16.6685	70.7724	39.0238		35.6414	8.6553			225	5.3384	0	0	1.05689	0.481357	0	14.5363	8.29212	0	2.2202		3.1925	1.5381			225	0	0	0	0	0	0	0	0	0	0		0	0
		230	32.6363	8.32845	92.3031	10.3935	50.9023	16.5922	18.9216	15.1917	75.3076	38.131		35.8708	9.1139			230	5.53146	0	0	1.09169	0.313559	0	14.1768	7.67085	0	2.30544		3.109	1.4921			230	0	0	0	0	0	0	0	0	0	0		0	0
		235	33.4274	8.21408	92.1498	10.1633	50.2984	17.8158	20.0374	14.9492	71.8414	37.4777		35.6374	8.8929			235	4.96835	0	0	1.37085	0.43392	0	14.7837	7.8989	0	2.05075		3.1507	1.5371			235	0	0	0	0	0	0	0	0	0	0		0	0
		240	33.8108	8.93945	91.8304	11.5191	50.7606	17.5426	19.8299	13.5668	74.1316	36.0113		35.7943	8.9631			240	4.70312	0	0	1.42692	0.326647	0	14.4405	8.61532	0	2.31996		3.1832	1.5314			240	0	0	0	0	0	0	0	0	0	0		0	0
		245	32.0883	9.13113	91.3441	11.4157	49.6758	17.2719	20.0987	14.3785	73.8053	35.5349		35.4744	8.8753			245	4.42637	0	0	1.60671	0.577852	0	14.7191	7.95678	0	2.13373		3.1421	1.5213			245	0	0	0	0	0	0	0	0	0	0		0	0
		250	33.0361	9.18733	93.3232	10.3429	50.5781	17.657	20.7293	14.6388	71.8808	35.4849		35.6858	8.9425			250	4.31663	0	0	1.51182	0.591137	0	13.44	8.35359	0	2.3348		3.0548	1.4291			250	0	0	0	0	0	0	0	0	0	0		0	0
		255	32.3513	9.14523	92.8314	10.0892	49.5055	17.7924	20.9876	15.3871	72.2526	34.656		35.4998	8.8903			255	4.53624	0	0	1.58946	0.338061	0	13.6875	7.95499	0	1.90922		3.0015	1.443			255	0	0	0	0	0	0	0	0	0	0		0	0
		260	31.5317	9.57342	93.3742	10.4133	50.8003	15.2142	20.317	15.3112	70.1849	34.923		35.1643	8.9148			260	4.19551	0	0	1.38876	0.542843	0	13.3954	8.48346	0	2.26042		3.0266	1.4327			260	0	0	0	0	0	0	0	0	0	0		0	0
		265	32.8905	10.2173	93.8722	10.0615	49.7755	14.9569	21.8387	15.4243	70.0099	34.4803		35.3527	8.8867			265	4.07612	0	0	1.27217	0.221459	0	14.0058	8.39576	0	2.11478		3.0086	1.4866			265	0	0	0	0	0	0	0	0	0	0		0	0
		270	32.8264	10.3552	93.8599	9.88072	50.3366	14.7104	22.1647	14.8123	70.699	34.2008		35.3846	8.9445			270	4.064	0	0	1.25806	0.257401	0	14.0872	7.86351	0	2.35162		2.9882	1.4708			270	0	0	0	0	0	0	0	0	0	0		0	0
		275	33.9556	10.0175	93.6057	9.78935	48.736	15.1527	21.7864	14.2035	66.1464	34.1102		34.7503	8.7276			275	4.30338	0	0	1.21541	0.609369	0	14.2307	7.38847	0	2.08032		2.9828	1.4637			275	0	0	0	0	0	0	0	0	0	0		0	0
		280	34.2334	9.18154	92.3809	10.5189	49.3873	14.6538	21.8701	15.3845	69.0495	35.2629		35.1923	8.7536			280	3.98764	0	0	1.1901	0	0	14.6215	7.48969	0	2.05187		2.9341	1.5104			280	0	0	0	0	0	0	0	0	0	0		0	0
		285	34.6449	9.29293	91.9068	9.95227	48.3893	14.5653	21.3837	15.1338	71.643	34.7547		35.1667	8.8482			285	3.89735	0	0	1.08591	0.326294	0	14.791	7.45754	0	2.26332		2.9821	1.5168			285	0	0	0	0	0	0	0	0	0	0		0	0
		290	33.8985	8.80878	92.0861	9.35136	47.9121	13.733	23.1755	14.5147	67.0737	34.1734		34.4727	8.698			290	4.2761	0	0	0.795466	0.323292	0	13.8267	7.07811	0	2.08976		2.8389	1.4301			290	0	0	0	0	0	0	0	0	0	0		0	0
		295	33.5958	8.63494	92.21	9.55388	48.0064	13.2885	20.912	14.8996	69.387	34.7496		34.5238	8.8449			295	4.15352	0	0	0.903497	0.346923	0	14.4933	7.14021	0	2.3436		2.9381	1.4847			295	0	0	0	0	0	0	0	0	0	0		0	0
		300	35.3075	9.89622	91.3889	9.47645	49.129	12.9104	21.0849	14.6734	69.7323	33.3319		34.6931	8.7965			300	4.03219	0	0	0.914349	0.280685	0	14.5522	7.29361	0	2.27346		2.9346	1.4951			300	0	0	0	0	0	0	0	0	0	0		0	0
	Time constant (s)		68.7688	55	104.504	60	113.814	66.0661	39.039	66.3664	120	103.303		79.6862	8.8787				60.0601	53.4534	26.7267	27.6276	44.1441	30	23.7237	47.7478	11.1111	33.033		35.7628	4.7823				13.2132	2.7027	4.5045	15	11.7117	6.00601	4.5045	3.6036	5.70571	6.60661		7.3559	1.3696
	(1.5 Coef in bar graph)

## Sheet: Figure 7c
	Fluorescence intensities after ionomycin addition (n = 5 independent experiments)
	Time (s)	1	2	3	4	5	Mean	SD	SEM
	-25	0.98976	0.98866	1.02016	0.99233	1.01225	1.00063	0.01455	0.00651
	-20	0.98976	0.99939	1.03553	0.99449	1.00479	1.00479	0.01807	0.00808
	-15	1.00925	1.01293	0.99059	1.04237	1.01381	1.01379	0.01855	0.0083
	-10	1.00724	0.99811	0.99386	1.01868	1.00447	1.00447	0.00952	0.00426
	-5	1.0217	1.05834	0.97826	0.99073	1.01225	1.01226	0.03095	0.01384
	0	0.91431	0.99994	0.8758	0.91489	1.00001	0.94099	0.05613	0.0251
	5	0.83718	0.87199	0.65259	0.84267	0.89656	0.8202	0.0967	0.04324
	10	0.76046	0.88427	0.48644	0.77679	0.7797	0.73753	0.14868	0.06649
	15	0.64215	0.73655	0.35898	0.69734	0.679	0.6228	0.15135	0.06769
	20	0.52295	0.60395	0.25732	0.63824	0.58791	0.52207	0.15381	0.06878
	25	0.41342	0.49565	0.19073	0.57336	0.50126	0.43488	0.14777	0.06608
	30	0.32221	0.40915	0.14605	0.51194	0.42917	0.3637	0.13912	0.06222
	35	0.24945	0.33815	0.11015	0.47519	0.36735	0.30806	0.13689	0.06122
	40	0.19117	0.28223	0.08288	0.44721	0.31761	0.26422	0.13682	0.06119
	45	0.14798	0.23579	0.06136	0.42228	0.27594	0.22867	0.13627	0.06094
	50	0.12063	0.19247	0.0519	0.36915	0.23331	0.19349	0.12021	0.05376
	55	0.09524	0.15046	0.04249	0.33931	0.19717	0.16493	0.11347	0.05075
	60	0.07832	0.12011	0.03812	0.31325	0.17037	0.14403	0.10658	0.04766
	65	0.06217	0.09681	0.03574	0.27294	0.14501	0.12253	0.0935	0.04181
	70	0.04961	0.06803	0.02976	0.24231	0.12236	0.10241	0.08547	0.03822
	75	0.03824	0.05372	0.02683	0.22319	0.10804	0.09001	0.0807	0.03609
	80	0.03297	0.041	0.01535	0.20139	0.09478	0.0771	0.07554	0.03378
	85	0.02958	0.02914	0.01591	0.15604	0.07763	0.06166	0.05776	0.02583
	90	0.0231	0.02451	0.01648	0.12601	0.06227	0.05047	0.04589	0.02052
	95	0.01917	0.01888	0.01549	0.13306	0.05688	0.0487	0.05012	0.02242
	100	0.0169	0.01137	0.01192	0.12022	0.05635	0.04335	0.04687	0.02096
	105	0.01334	0.01165	0.01139	0.1112	0.0468	0.03888	0.04314	0.01929
	110	0.01187	0.00911	0.01015	0.0757	0.04139	0.02964	0.02905	0.01299
	115	0.00935	0.00889	0.0123	0.07452	0.03658	0.02833	0.02827	0.01264
	120	0.00767	0.00782	0.01103	0.06645	0.03131	0.02486	0.02524	0.01129
	125	0.0072	0.0056	0.01349	0.06298	0.02984	0.02382	0.0239	0.01069
	130	0.00562	0.00567	0.0116	0.04032	0.02575	0.01779	0.01504	0.00672
	135	0.00642	0.00568	0.01076	0.0343	0.01899	0.01523	0.0119	0.00532
	140	0.00518	0.00886	0.00888	0.0084	0.01551	0.00937	0.00376	0.00168
	145	0.00442	0.0128	0.01098	0.01836	0.00802	0.01092	0.00523	0.00234
	150	0.00419	0.00763	0.00956	0.01085	0.00301	0.00705	0.00337	0.00151
	155	0.00198	0.01263	0.00951	0	0.00318	0.00546	0.00536	0.0024
					Time constant (s):		31.6636		0.51497
							Results from Origin 8.6

## Sheet: Supplementary Figure 4b
		Intensity (a.u.)
		Syph-EGFP (X axis)	mCherry-Syn (Y axis)
	Cell 1	592.122	690.18		NO droplets
	Cell 2	579.133	600.058		Yes droplets
	Cell 3	578.619	598.07
	Cell 4	583.673	605.463
	Cell 5	578.045	638.465
	Cell 6	590.164	633.738
	Cell 7	580.475	627.721
	Cell 8	601.821	676.201
	Cell 9	613.288	677.298
	Cell 10	583.724	630.206
	Cell 11	582.54	621.468
	Cell 12	591.081	598.331
	Cell 13	585.801	591.144
	Cell 14	586.668	591.714
	Cell 15	573.853	604.994
	Cell 16	570.969	605.521
	Cell 17	585.425	622.432
	Cell 18	582.926	607.954
	Cell 19	601.895	609.848
	Cell 20	590.707	611.934
	Cell 21	573.021	598.128
	Cell 22	589.213	600.215
	Cell 23	578.327	596.121
	Cell 24	566.583	582.219
	Cell 25	595.453	605.65
	Cell 26	597.6	615.294
	Cell 27	599.898	618.486
	Cell 28	592.018	582.937
	Cell 29	590.376	579.606
	Cell 30	584.958	651.42
	Cell 31	583.679	655.027
	Cell 32	471.944	576.585
	Cell 33	457.507	546.955
	Cell 34	504.197	497.656
	Cell 35	438.177	526.616
	Cell 36	444.581	567.941
	Cell 37	451.046	580.829
	Cell 38	713.989	0
	Cell 39	730.9	0
	Cell 40	714.28	0
	Cell 41	804.298	0
	Cell 42	779.588	0
	Cell 43	850.966	0
	Cell 44	856.172	0
	Cell 45	928.972	0
	Cell 46	864.721	0
	Cell 47	778.203	0
	Cell 48	828.536	0
	Cell 49	808.217	0
	Cell 50	875.611	0
	Cell 51	746.364	0
	Cell 52	816.821	0
	Cell 53	816.44	0
	Cell 54	807.656	0
	Cell 55	793.587	0
	Cell 56	767.965	0
	Cell 57	778.457	0
	Cell 58	710.709	0
	Cell 59	768.442	0
	Cell 60	784.942	0
	Cell 61	751.341	0
	Cell 62	723.48	0
	Cell 63	720.939	0
	Cell 64	724.725	0
	Cell 65	749.475	0
	Cell 66	756.646	0
	Cell 67	830.787	0
	Cell 68	745.299	0
	Cell 69	753.046	0
	Cell 70	746.826	0
	Cell 71	767.782	0
	Cell 72	770.971	0
	Cell 73	749.771	0
	Cell 74	691.748	0
	Cell 75	867.303	0
	Cell 76	836.835	0
	Cell 77	887.703	0
	Cell 78	614.699	1625.77
	Cell 79	531.017	1066.8
	Cell 80	467.791	710.646
	Cell 81	463.391	630.006
	Cell 82	489.742	691.86
	Cell 83	465.913	566.819
	Cell 84	575.564	690.016
	Cell 85	669.656	929.273
	Cell 86	601.38	761.723
	Cell 87	618.335	773.06
	Cell 88	463.499	672.358
	Cell 89	640.718	1548.58
	Cell 90	610.527	1537.04
	Cell 91	530.345	831.732
	Cell 92	590.197	839.396
	Cell 93	472.924	547.563
	Cell 94	503.503	714.966
	Cell 95	515.174	738.017
	Cell 96	473.551	652.237
	Cell 97	501.587	784.673
	Cell 98	462.212	603.299
	Cell 99	597.604	852.04
	Cell 100	521.623	1322.7
	Cell 101	496.603	533.632
	Cell 102	488.55	492.006
	Cell 103	518.838	1447.25
	Cell 104	525.06	824.662
	Cell 105	490.137	607.619
	Cell 106	477.606	581.674
	Cell 107	494.397	776.226
	Cell 108	485.881	518.82
	Cell 109	630.519	935.969
	Cell 110	536.35	1128.28
	Cell 111	490.935	557.844
	Cell 112	511.257	570.235
	Cell 113	550.307	666.522
	Cell 114	539.894	560.078
	Cell 115	532.403	574.491
	Cell 116	616.648	1167.06
	Cell 117	542.991	1259.01
	Cell 118	626.155	1006
	Cell 119	533.181	626.322
	Cell 120	584.939	664.343
	Cell 121	492.94	611.669
	Cell 122	475.844	721.134
	Cell 123	456.644	753.035
	Cell 124	461.481	624.662
	Cell 125	486.379	675.182
	Cell 126	470.941	670.89
	Cell 127	460.004	548.163
	Cell 128	476.393	532.973
	Cell 129	512.358	595.389
	Cell 130	523.366	550.932
	Cell 131	597.586	0
	Cell 132	541.411	0
	Cell 133	479.146	0
	Cell 134	472.375	0
	Cell 135	593.688	0
	Cell 136	666.7	0
	Cell 137	770.971	0
	Cell 138	749.771	0
	Cell 139	691.748	0
	Cell 140	867.303	0
	Cell 141	836.835	0
	Cell 142	887.703	0
	Cell 143	539.493	0
	Cell 144	540.799	0
	Cell 145	603.768	0
	Cell 146	534.406	0
	Cell 147	542.376	0
	Cell 148	522.709	0
	Cell 149	577.553	0
	Cell 150	575.568	0
	Cell 151	601.328	0
	Cell 152	573.914	0
	Cell 153	479.706	0
	Cell 154	458.609	0
	Cell 155	442.638	0
	Cell 156	447.62	0
	Cell 157	534.553	0
	Cell 158	492.231	0
	Cell 159	447.43	0
	Cell 160	471.083	0
	Cell 161	565.757	0
	Cell 162	596.793	0
	Cell 163	513.233	0
	Cell 164	570.792	0
	Cell 165	516.114	0
	Cell 166	554.663	0
	Cell 167	596.23	0
	Cell 168	649.185	0
	Cell 169	639.059	0
	Cell 170	626.194	0
	Cell 171	684.888	0
	Cell 172	603.784	0
	Cell 173	609.247	0
	Cell 174	545.675	0
	Cell 175	547.259	0
	Cell 176	557.197	476.465
	Cell 177	612.66	489.294
	Cell 178	483.45	591.96
	Cell 179	532.436	1644.06
	Cell 180	449.747	497.274
	Cell 181	571.693	567.596
	Cell 182	569.21	571.855
	Cell 183	532.98	1034.66
	Cell 184	503.632	1328.14
	Cell 185	557.8	733.616
	Cell 186	626.147	792.527
	Cell 187	497.929	536.943
	Cell 188	456.975	540.109
	Cell 189	446.176	889.752
	Cell 190	455.79	621.171
	Cell 191	624.51	745.488
	Cell 192	637.445	653.971
	Cell 193	577.516	675.241
	Cell 194	525.954	1011.42
	Cell 195	600.17	709.484
	Cell 196	617.645	954.513
	Cell 197	466.369	705.416
	Cell 198	612.603	641.128
	Cell 199	599.157	518.889
	Cell 200	491.406	539.623
	Cell 201	507.904	521.852
	Cell 202	510.839	773.481
	Cell 203	503.44	681.031
	Cell 204	478.385	520.781
	Cell 205	458.288	561.825
	Cell 206	548.914	782.777
	Cell 207	532.052	745.292
	Cell 208	684.432	879.951
	Cell 209	533.789	637.236
	Cell 210	438.629	559.193
	Cell 211	433.071	551.955
	Cell 212	499.563	655.267
	Cell 213	502.09	581.247
	Cell 214	473.822	706.481
	Cell 215	481.911	633.607
	Cell 216	629.77	514.384
	Cell 217	490.739	500.561
	Cell 218	461.161	506.038
	Cell 219	564.351	502.726
	Cell 220	553.546	523.788
	Cell 221	506.641	539.196
	Cell 222	491.77	570.605
	Cell 223	541.619	609.183
	Cell 224	502.386	535.61
	Cell 225	449.84	1390.22
	Cell 226	430.209	1101.59
	Cell 227	458.106	743.722
	Cell 228	481.606	483.655
	Cell 229	511.245	512.73
	Cell 230	565.488	492.514
	Cell 231	533.621	517.653
	Cell 232	448.421	530.68
	Cell 233	450.695	524.893
	Cell 234	0	1098.5
	Cell 235	0	539.39
	Cell 236	0	611.042
	Cell 237	0	558.754
	Cell 238	0	1343.89
	Cell 239	0	1107.48
	Cell 240	0	990.703
	Cell 241	0	794.084
	Cell 242	0	786.223
	Cell 243	0	541.324
	Cell 244	0	569.262
	Cell 245	0	585.395
	Cell 246	0	801.444
	Cell 247	0	893.379
	Cell 248	0	481.518
	Cell 249	0	537.733
	Cell 250	0	560.902
	Cell 251	0	548.895
	Cell 252	0	542.99
	Cell 253	0	751.678
	Cell 254	0	737.233
	Cell 255	0	903.767
	Cell 256	0	541.518
	Cell 257	0	920.253
	Cell 258	0	1301.14
	Cell 259	0	833.626
	Cell 260	0	770.585
	Cell 261	0	1091.98
	Cell 262	0	815.822
	Cell 263	0	1060.09
	Cell 264	0	697.859
	Cell 265	0	479.487
	Cell 266	0	1056.99
	Cell 267	0	625.921
	Cell 268	0	911.25
	Cell 269	0	816.579
	Cell 270	0	530.837
	Cell 271	0	520.578
	Cell 272	0	523.24
	Cell 273	0	522.71
	Cell 274	0	543.494
	Cell 275	0	536.306
	Cell 276	0	522.336
	Cell 277	0	559.058
	Cell 278	0	558.144
	Cell 279	0	611.741
	Cell 280	0	1274.44
	Cell 281	0	621.318
	Cell 282	0	770.009
	Cell 283	0	555.519
	Cell 284	0	497.064
	Cell 285	0	1063.06
	Cell 286	0	864.753
	Cell 287	0	785.708
	Cell 288	0	1103.15
	Cell 289	0	944.944
	Cell 290	0	810.099
	Cell 291	0	604.762
	Cell 292	0	565.917
	Cell 293	0	822.868
	Cell 294	0	758.708
	Cell 295	0	1093.57
	Cell 296	0	917.354
	Cell 297	0	774.318
	Cell 298	0	798.987
	Cell 299	0	1438.26
	Cell 300	0	1332.1
	Cell 301	0	1376.09
	Cell 302	0	538.646
	Cell 303	0	773.131
	Cell 304	0	876.889
	Cell 305	0	794.662
	Cell 306	0	568.206
	Cell 307	0	824.633
	Cell 308	0	497.347
	Cell 309	0	501.741
	Cell 310	0	803.482
	Cell 311	0	1325.51
	Cell 312	0	648.786
	Cell 313	0	900.113
	Cell 314	0	728.821
	Cell 315	0	734.842
	Cell 316	0	770.125
	Cell 317	0	545.136
	Cell 318	0	540.347
	Cell 319	0	610.059
	Cell 320	0	641.376
	Cell 321	0	572.54
	Cell 322	0	754.483
	Cell 323	0	626.446
	Cell 324	0	614.266
	Cell 325	0	756.883
	Cell 326	0	711.008
	Cell 327	0	592.158
	Cell 328	0	654.361
	Cell 329	0	742.207
	Cell 330	0	621.412
	Cell 331	0	966.523
	Cell 332	0	851.154
	Cell 333	0	831.851
	Cell 334	0	1632.81
	Cell 335	0	1605.12
	Cell 336	0	885.35
	Cell 337	0	755.997
	Cell 338	0	754.243
	Cell 339	0	814.663
	Cell 340	0	834.113
	Cell 341	0	824.247
	Cell 342	0	494.399
	Cell 343	0	506.875
	Cell 344	0	1424.59
	Cell 345	0	629.277
	Cell 346	0	1249.67
	Cell 347	0	638.784
	Cell 348	0	1343.19
	Cell 349	0	505.435
	Cell 350	0	579.142
	Cell 351	0	590.217
	Cell 352	0	480.78
	Cell 353	0	1159.62
	Cell 354	0	1091.37
	Cell 355	0	1536.62
	Cell 356	0	1420.84
	Cell 357	0	842.462
	Cell 358	0	951.738
	Cell 359	0	536.778
	Cell 360	0	570.568
	Cell 361	0	695.828
	Cell 362	0	620.442
	Cell 363	0	874.971
	Cell 364	0	499.615
	Cell 365	0	607.673
	Cell 366	0	583.214
	Cell 367	0	725.061
	Cell 368	0	669.339
	Cell 369	0	666.999
	Cell 370	0	578.924
	Cell 371	0	551.138
	Cell 372	0	538.075
	Cell 373	0	822.074
	Cell 374	0	607.198
	Cell 375	0	631.779
	Cell 376	0	650.787
	Cell 377	0	1023.47
	Cell 378	0	881.456
	Cell 379	0	733.629
	Cell 380	0	584.772
	Cell 381	0	505.504
	Cell 382	0	596.561
	Cell 383	0	537.623
	Cell 384	0	1045.96
	Cell 385	0	490.003
	Cell 386	0	471.48
	Cell 387	0	476.034
	Cell 388	0	852.704
	Cell 389	0	1328.84
	Cell 390	0	773.281
	Cell 391	0	801.93
	Cell 392	0	967.037
	Cell 393	0	609.73
	Cell 394	0	600.743
	Cell 395	0	606.467
	Cell 396	0	626.588
	Cell 397	0	538.377
	Cell 398	0	520.339
	Cell 399	0	611.337
	Cell 400	0	1145.23
	Cell 401	0	1274.32
	Cell 402	0	769.945
	Cell 403	0	848.307
	Cell 404	0	1112.71
	Cell 405	0	608.785
	Cell 406	0	496.525
	Cell 407	0	697.912
	Cell 408	0	692.131
	Cell 409	0	486.039
	Cell 410	0	683.068
	Cell 411	0	1360.12
	Cell 412	0	1090.98
	Cell 413	0	1363.39
	Cell 414	0	539.654
	Cell 415	0	598.133
	Cell 416	0	619.285
	Cell 417	0	520.573
	Cell 418	0	914.457
	Cell 419	0	893.295
	Cell 420	0	1067.3
	Cell 421	0	1080.77
	Cell 422	0	1062.4
	Cell 423	0	1093.92
	Cell 424	0	819.246
	Cell 425	0	555.958
	Cell 426	0	559.708
	Cell 427	0	1087.92
	Cell 428	0	1092.47
	Cell 429	0	994.02
	Cell 430	0	909.56
	Cell 431	0	687.628
	Cell 432	0	605.076
	Cell 433	0	624.111
	Cell 434	0	556.442
	Cell 435	0	1141.85
	Cell 436	0	1181.1
	Cell 437	0	745.906
	Cell 438	0	755.418
	Cell 439	0	744.553
	Cell 440	0	601.734
	Cell 441	0	664.306
	Cell 442	0	595.35
	Cell 443	0	1095.61
	Cell 444	0	797.539
	Cell 445	0	813.511
	Cell 446	0	808.443
	Cell 447	0	1036.95
	Cell 448	0	533.616
	Cell 449	0	770.016
	Cell 450	0	675.482
	Cell 451	0	880.8
	Cell 452	0	1264.53
	Cell 453	0	935.759
	Cell 454	0	958.62
	Cell 455	0	1572.9
	Cell 456	0	659.026
	Cell 457	0	848.235
	Cell 458	0	912.926
	Cell 459	0	1012.27
	Cell 460	0	842.109
	Cell 461	0	1020.89
	Cell 462	0	611.931
	Cell 463	0	759.23
	Cell 464	0	630.49
	Cell 465	0	623.917
	Cell 466	0	1604.49
	Cell 467	0	1338.62
	Cell 468	0	979.864
	Cell 469	0	1362.2
	Cell 470	0	1384.69
	Cell 471	0	1619.72
	Cell 472	0	1387.49
	Cell 473	0	920.874
	Cell 474	0	984.173
	Cell 475	0	786.839
	Cell 476	0	511.495
	Cell 477	0	534.289
	Cell 478	0	710.406
	Cell 479	0	553.91
	Cell 480	0	1040.2
	Cell 481	0	1098.5
	Cell 482	0	796.192
	Cell 483	0	1488.69
	Cell 484	0	676.742
	Cell 485	0	672.592
	Cell 486	0	798.427
	Cell 487	0	1419.22
	Cell 488	0	1042.72
	Cell 489	0	649.251
	Cell 490	0	1170.4
	Cell 491	0	1184.43
	Cell 492	0	756.163
	Cell 493	0	870.583
	Cell 494	592.467	703.103
	Cell 495	629.504	725.329
	Cell 496	646.68	748.442
	Cell 497	763.696	754.815
	Cell 498	630.932	705.798
	Cell 499	631.161	720.984
	Cell 500	587.68	590.841
	Cell 501	610.941	645.221
	Cell 502	619.501	651.34
	Cell 503	644.981	784.847
	Cell 504	650.743	729.785
	Cell 505	650.887	639.026
	Cell 506	609.563	624.667
	Cell 507	581.004	625.709
	Cell 508	616.368	645.801
	Cell 509	609.638	626.833
	Cell 510	622.757	624.274
	Cell 511	603.042	603.245
	Cell 512	593.691	600.884
	Cell 513	575.211	588.246
	Cell 514	593.513	613.345
	Cell 515	596.816	622.153
	Cell 516	641.836	615.623
	Cell 517	627.042	623.57
	Cell 518	590.544	634.179
	Cell 519	642.158	1291.21
	Cell 520	606.858	1383.62
	Cell 521	595.99	583.424
	Cell 522	588.578	512.779
	Cell 523	701.531	550.191
	Cell 524	551.814	1586.52
	Cell 525	1460.02	0
	Cell 526	1176.23	0
	Cell 527	1124.04	0
	Cell 528	1076.92	0
	Cell 529	1014.87	0
	Cell 530	995.312	0
	Cell 531	991.728	0
	Cell 532	979.701	0
	Cell 533	974.94	0
	Cell 534	953.543	0
	Cell 535	947.761	0
	Cell 536	933.428	0
	Cell 537	926.42	0
	Cell 538	904.472	0
	Cell 539	898.555	0
	Cell 540	890.014	0
	Cell 541	883.901	0
	Cell 542	878.194	0
	Cell 543	870.521	0
	Cell 544	863.455	0
	Cell 545	859.038	0
	Cell 546	857.642	0
	Cell 547	855.995	0
	Cell 548	852.648	0
	Cell 549	852.205	0
	Cell 550	838.815	0
	Cell 551	836.705	0
	Cell 552	835.236	0
	Cell 553	830.134	0
	Cell 554	872.959	1327.45
	Cell 555	595.987	1010.48
	Cell 556	539.789	1072.69
	Cell 557	559.733	1369.36
	Cell 558	709.305	1317.85
	Cell 559	636.991	1276.15
	Cell 560	621.048	866.294
	Cell 561	681.456	1485.35
	Cell 562	708.245	1528.97
	Cell 563	540.084	639.366
	Cell 564	573.842	655.084
	Cell 565	581.069	852.191
	Cell 566	596.747	788.282
	Cell 567	530.908	657.759
	Cell 568	645.993	637.658
	Cell 569	783.146	1219.2
	Cell 570	561.387	896.185
	Cell 571	556.586	811.543
	Cell 572	656.453	826.622
	Cell 573	751.493	1057.06
	Cell 574	634.793	764.943
	Cell 575	607.923	826.923
	Cell 576	657.16	816
	Cell 577	669.651	780.814
	Cell 578	642.638	1110.55
	Cell 579	1460.02	0
	Cell 580	1389.44	0
	Cell 581	1232.17	0
	Cell 582	1189.78	0
	Cell 583	1176.23	0
	Cell 584	1130.84	0
	Cell 585	1092.22	0
	Cell 586	1076.92	0
	Cell 587	1037.1	0
	Cell 588	1034.56	0
	Cell 589	976.856	0
	Cell 590	971.438	0
	Cell 591	953.543	0
	Cell 592	947.761	0
	Cell 593	908.491	0
	Cell 594	903.484	0
	Cell 595	897.696	0
	Cell 596	884.036	0
	Cell 597	873.948	0
	Cell 598	870.521	0
	Cell 599	863.369	0
	Cell 600	857.642	0
	Cell 601	850.985	0
	Cell 602	846.655	0
	Cell 603	846.033	0
	Cell 604	838.815	0
	Cell 605	836.393	0
	Cell 606	914.736	1408.14
	Cell 607	628.152	548.661
	Cell 608	632.032	537.192
	Cell 609	747.4	541.519
	Cell 610	605.925	512.901
	Cell 611	628.421	878.711
	Cell 612	743.518	714.591
	Cell 613	711.923	697.565
	Cell 614	663.974	758.732
	Cell 615	822.203	672.771
	Cell 616	650.984	655.308
	Cell 617	807.157	1040.07
	Cell 618	604.272	840.265
	Cell 619	1092.17	881.775
	Cell 620	605.288	883.819
	Cell 621	665.023	754.774
	Cell 622	686.817	736.579
	Cell 623	923.644	783.815
	Cell 624	796.879	868.819
	Cell 625	756.493	645.198
	Cell 626	946.804	672.556
	Cell 627	581.657	779.327
	Cell 628	619.259	776.961
	Cell 629	742.567	812.159
	Cell 630	708.472	806.069
	Cell 631	754.154	989.157
	Cell 632	1033.32	1039.95
	Cell 633	694.593	792.718
	Cell 634	724.486	711.464
	Cell 635	696.222	803.186
	Cell 636	616.824	1089.02
	Cell 637	598.208	882.687
	Cell 638	666.219	814.059
	Cell 639	599.757	819.557
	Cell 640	923.258	1082.28
	Cell 641	668.559	1109.12
	Cell 642	955.157	1072.63
	Cell 643	1123.77	1332.3
	Cell 644	809.944	1435.13
	Cell 645	685.214	923.875
	Cell 646	692.261	536.15
	Cell 647	738.961	606.338
	Cell 648	691.64	872.256
	Cell 649	698.31	1064.75
	Cell 650	737.648	795.722
	Cell 651	894.843	1006.15
	Cell 652	1305.87	1180.47
	Cell 653	946.763	918.108
	Cell 654	1395.48	740.817
	Cell 655	679.503	1257.28
	Cell 656	609.179	537.716
	Cell 657	919.088	1136.35
	Cell 658	1024.28	1275.05
	Cell 659	808.518	852.271
	Cell 660	616.003	853.342
	Cell 661	638.382	766.678
	Cell 662	773.004	568.009
	Cell 663	709.287	561.435
	Cell 664	721.859	565.256
	Cell 665	644.426	566.764
	Cell 666	661.377	665.241
	Cell 667	722.822	656.282
	Cell 668	718.644	736.653
	Cell 669	707.026	705.703
	Cell 670	711.346	858.8
	Cell 671	630.751	872.897
	Cell 672	670.81	747.311
	Cell 673	730.322	749.294
	Cell 674	709.666	843.29
	Cell 675	811.001	903.631
	Cell 676	821.071	1037.16
	Cell 677	979.801	735.118
	Cell 678	894.832	713.858
	Cell 679	620.852	638.235
	Cell 680	752.984	789.742
	Cell 681	813.389	738.087
	Cell 682	702.93	696.674
	Cell 683	818.866	1390.92
	Cell 684	1337.65	840.097
	Cell 685	1262.11	787.889
	Cell 686	767.969	805.367
	Cell 687	712.837	768.539
	Cell 688	597.987	836.741
	Cell 689	661.311	669.552
	Cell 690	659.466	700.884
	Cell 691	951.337	1232
	Cell 692	621.929	702.582
	Cell 693	654.387	674.908
	Cell 694	757.76	627.308
	Cell 695	655.667	659.61
	Cell 696	752.826	647.452
	Cell 697	902.22	664.466
	Cell 698	792.06	491.714
	Cell 699	594.757	496.038
	Cell 700	892.384	689.041
	Cell 701	797.129	673.172
	Cell 702	974.606	1084.03
	Cell 703	1213.48	1099.23
	Cell 704	1250.59	1020.73
	Cell 705	608.231	1275.16
	Cell 706	964.713	1525.93
	Cell 707	568.142	1328.06
	Cell 708	649.337	1432.2
	Cell 709	683.833	804.06
	Cell 710	728.027	902.351
	Cell 711	856.946	772.818
	Cell 712	628.302	752.955
	Cell 713	655.957	677.537
	Cell 714	674.482	1125.84
	Cell 715	685.276	767.687
	Cell 716	979.7	1207.13
	Cell 717	1053.16	750.785
	Cell 718	1021.88	554.657
	Cell 719	1118.83	1062.11
	Cell 720	822.24	990.939
	Cell 721	821.833	1014.96
	Cell 722	599.294	750.556
	Cell 723	592.539	759.675
	Cell 724	803.708	703.227
	Cell 725	1135.68	621.139
	Cell 726	761.037	658.285
	Cell 727	825.172	744.199
	Cell 728	712.351	608.882
	Cell 729	1506.07	603.201
	Cell 730	908.811	971.822
	Cell 731	1253.58	837.313
	Cell 732	1053.46	888.422
	Cell 733	847.753	635.845
	Cell 734	771.041	546.544
	Cell 735	703.362	582.14
	Cell 736	649.299	567.769
	Cell 737	813.673	932.582
	Cell 738	703.272	968.279
	Cell 739	758.406	572.903
	Cell 740	1005.66	681.581
	Cell 741	987.678	671.307
	Cell 742	885.671	1451.62
	Cell 743	549.205	885.671
	Cell 744	625.362	897.572
	Cell 745	665.718	690.029
	Cell 746	595.842	687.641
	Cell 747	536.237	585.968
	Cell 748	1005.66	681.581
	Cell 749	987.678	671.307
	Cell 750	715.989	1451.62
	Cell 751	549.205	885.671
	Cell 752	625.362	897.572
	Cell 753	665.718	690.029
	Cell 754	595.842	687.641
	Cell 755	727.467	684.836
	Cell 756	619.575	539.258
	Cell 757	896.547	633.929
	Cell 758	723.859	586.485
	Cell 759	617.961	510.496
	Cell 760	609.002	504.615
	Cell 761	1347.34	885.845
	Cell 762	706.904	1028.17
	Cell 763	750.679	1168.8
	Cell 764	762.018	713.861
	Cell 765	685.397	673.978
	Cell 766	739.808	592.781
	Cell 767	720.07	789.28
	Cell 768	578.573	597.941
	Cell 769	664.094	560.37
	Cell 770	796.862	756.647
	Cell 771	766.641	779.76
	Cell 772	599.416	816.146
	Cell 773	723.884	1258.39
	Cell 774	870.729	1030.54
	Cell 775	854.019	1609.97
